# Supplementary material for: Novel Compounds Synergize With Venetoclax to Target KMT2A-Rearranged Pediatric Acute Myeloid Leukemia
Source: Front Pharmacol. 2022 Jan 27;12:820191. doi: 10.3389/fphar.2021.820191 (PMC8830338; doi:10.3389/fphar.2021.820191)
Supplement: Supplementary file 2 [file DataSheet2.xlsx]

## Sheet: Tab S1
Table S1.	BCL-2, BCL-2 S70 and MCL-1 protein expression in the cohort of 66 pediatric AML. NEG: negative to molecular rearrangements.
quartile	BCL2	BCL2 S70	MCL1	rearrangements
1	26635.5	21226.4	40134.9	t(8;21)
1	32209	27446.7	37797.6	t(8;21)
1	39735.5	24100.8	37797.6	NEG
1	41772.8	35596.4	80821.7	NEG
1	43044.9	28566.8	65512.8	t(8;21)
1	46630	24834.8	57526.4	t(8;21)
1	49513.5	31571.2	73130.4	t(8;21)
1	51021.4	23861	114691	t(8;21)
1	54720.8	26903.2	66171.2	FLT3-ITD
1	55270.8	36680.5	123007	t(9;11)
1	55270.8	26370.5	85819.3	FLT3-ITD
1	55826.3	37049.1	74607.8	NEG
1	56954	62944	73865.4	t(8;21)
1	57526.4	36680.5	73130.4	inv(16)
1	58104.6	58688.5	64860.9	t(8;21) E FLT3-ITD
1	58688.5	53637.3	82454.3	t(8;21)
1	59278.4	39735.5	62317.6	FLT3-ITD
2	63576.6	38561.1	114691	inv(16)
2	63576.6	33860.4	70262.9	t(8;21)
2	66836.2	41357.1	78433	t(6;11)
2	66836.2	60475.9	70969.1	NEG
2	68186.4	43914.5	77652.6	t(6;9) E FLT3-ITD
2	71682.4	62944	79221.2	NEG
2	73865.4	45706.7	80017.4	FLT3-ITD
2	78433	61697.6	93901.3	inv(16)
2	79221.2	88433	91126.1	FLT3-ITD
2	81633.9	87553	105873	inv(16)
2	81633.9	45251.9	113550	inv(16)
2	81633.9	63576.6	84965.5	inv(16)
2	84120	60475.9	87553	t(9;11)
2	85819.3	54720.8	72402.8	t(6;11)
2	86681.9	56387.3	140084	NEG
2	87553	90219.4	104820	FLT3-ITD
3	92967	63576.6	76879.9	t(8;21)
3	92967	22697.3	34891.6	t(8;21)
3	94845.1	78433	137310	t(9;11)
3	97733.5	89321.7	148747	FLT3-ITD
3	98715.8	83283	88433	inv(16)
3	99707.9	64215.5	115844	inv(16)
3	101722	57526.4	150242	t(9;11)
3	104820	43914.5	128027	NEG
3	105873	140084	185350	NEG
3	108012	74607.8	109098	inv(16)
3	108012	62944	118184	NEG
3	109098	79221.2	145801	t(6;11)
3	112420	97733.5	151752	t(10;11)
3	124244	78433	166043	t(9;11)
3	128027	97733.5	135944	FLT3-ITD
3	134592	102744	161135	t(9;11)
4	138691	92967	150242	t(8;21)
4	140084	142914	144351	t(9;11)
4	144351	97733.5	102744	NEG
4	145801	64215.5	140084	NEG
4	150242	94845.1	190994	t(10;11)
4	151752	73130.4	120572	FLT3-ITD
4	154817	140084	142914	t(6;11)
4	161135	183505	135944	NEG
4	162755	92042	124244	t(6;9) E FLT3-ITD
4	171099	103777	237994	t(10;11)
4	183505	187213	213203	t(10;11)
4	187213	112420	133252	NEG
4	187213	33860.4	114691	inv(16)
4	206902	26635.5	46630	t(8;21)
4	208981	198789	211082	NEG
4	296559	100710	255250	NEG
4	693842	133252	215346	t(10;11)

## Sheet: Tab S2
Table S2.	Venetoclax IC50 value.
	CELL LINE	CHROMOSOMAL TRANSLOCATION	IC50
	SHI-1	KMT2A-AF6	5.64833
	THP-1	KMT2A-AF9	5.08631
	NOMO-1	KMT2A-AF9	0.05
	HL60	non-KMT2A	<0,0016

## Sheet: Tab S3
Table S3.	Drugs IC50 median value.
	DRUG	IC50 (median)
		KMT2A-AML	non-KMT2A
	I-BET151	0.603448	>10
	SUNITINIB	6.79423	>10
	QUINACRINE	4.84584	>10

## Sheet: Tab S4
Table S4.	TDZ IC50 median value.
			IC50
		AML t(6;11) #1	7.21
		AML t(6;11) #2	8.02
		AML non-t(6;11) #1	11.39
		AML non-t(6;11) #2	11.94
